# Supplementary material for: Cryo-EM structure of the complete E. coli DNA gyrase nucleoprotein complex
Source: Nat Commun. 2019 Oct 30;10:4935. doi: 10.1038/s41467-019-12914-y (PMC6821735; doi:10.1038/s41467-019-12914-y)
Supplement: Supplementary file 7 — Source Data [file 41467_2019_12914_MOESM7_ESM.xlsx]

## Sheet: Supplementary Figure 9b Tth
Time			T. thermophilus GyrA2B2
Sec	Min		WT 1	WT 2	WT 3	K284R 1	K284R 2	K284R 3	K284Q 1	K284Q 2	K284Q 3
0
1	0.0166667											Absorbance
2	0.0333333
3	0.05			1.1773
4	0.0666667			1.177
5	0.0833333		1.231	1.1766	1.2075
6	0.1		1.2306	1.1763	1.2074
7	0.116667		1.2302	1.1759	1.2072
8	0.133333		1.2298	1.1756	1.2071	1.1982			1.148
9	0.15		1.2294	1.1752	1.207	1.1979			1.1475
10	0.166667		1.229	1.1748	1.2068	1.1976	1.217		1.147	1.2094
11	0.183333		1.2286	1.1745	1.2067	1.1972	1.2167		1.1464	1.2092
12	0.2		1.2282	1.1741	1.2066	1.1969	1.2165		1.1459	1.2091
13	0.216667		1.2278	1.1738	1.2064	1.1966	1.2162	1.2015	1.1454	1.2089	1.1596
14	0.233333		1.2274	1.1734	1.2063	1.1963	1.2159	1.2015	1.1448	1.2088	1.1597
15	0.25		1.227	1.1731	1.2062	1.196	1.2156	1.2014	1.1443	1.2086	1.1599
16	0.266667		1.2266	1.1727	1.206	1.1957	1.2153	1.2014	1.1438	1.2085	1.16
17	0.283333		1.2262	1.1724	1.2059	1.1953	1.215	1.2014	1.1432	1.2084	1.1601
18	0.3		1.2258	1.172	1.2058	1.195	1.2147	1.2013	1.1427	1.2082	1.1603
19	0.316667		1.2255	1.1717	1.2056	1.1947	1.2144	1.2013	1.1422	1.2081	1.1604
20	0.333333		1.2251	1.1713	1.2055	1.1944	1.2141	1.2012	1.1416	1.2079	1.1605
21	0.35		1.2247	1.171	1.2053	1.1941	1.2138	1.2012	1.1411	1.2078	1.1606
22	0.366667		1.2243	1.1708	1.2052	1.1937	1.2135	1.2012	1.1405	1.2076	1.1608
23	0.383333		1.2239	1.1706	1.2051	1.1934	1.2133	1.2011	1.14	1.2075	1.1609
24	0.4		1.2231	1.1704	1.2046	1.1931	1.213	1.2011	1.1395	1.2074	1.161
25	0.416667		1.2224	1.1701	1.2041	1.1928	1.2127	1.201	1.1389	1.2072	1.1612
26	0.433333		1.2216	1.1699	1.2037	1.1925	1.2124	1.201	1.1386	1.2071	1.1613
27	0.45		1.2208	1.1697	1.2032	1.1922	1.2121	1.2009	1.1384	1.2069	1.1614
28	0.466667		1.2201	1.1695	1.2027	1.1919	1.2118	1.2009	1.1382	1.2068	1.1615
29	0.483333		1.2193	1.1692	1.2023	1.1917	1.2114	1.2009	1.138	1.2063	1.1617
30	0.5		1.2186	1.169	1.2018	1.1914	1.2109	1.2008	1.1378	1.2057	1.1618													Time (min)
31	0.516667		1.2178	1.1688	1.2013	1.1911	1.2105	1.2007	1.1376	1.2052	1.1618
32	0.533333		1.217	1.1686	1.2009	1.1909	1.2101	1.2005	1.1374	1.2047	1.1615
33	0.55		1.2163	1.1683	1.2004	1.1906	1.2097	1.2003	1.1372	1.2042	1.1613
34	0.566667		1.2155	1.1681	1.1999	1.1903	1.2092	1.2001	1.137	1.2037	1.1611
35	0.583333		1.2148	1.1679	1.1995	1.19	1.2088	1.2	1.1368	1.2031	1.1609
36	0.6		1.214	1.1677	1.199	1.1898	1.2084	1.1998	1.1366	1.2026	1.1607
37	0.616667		1.2132	1.1674	1.1985	1.1895	1.2079	1.1996	1.1364	1.2021	1.1605			Equations	Activity in Abs/min			Mean (Abs/min)	SD
38	0.633333		1.2125	1.1672	1.1981	1.1892	1.2075	1.1994	1.1362	1.2016	1.1603
39	0.65		1.2117	1.167	1.1976	1.189	1.2071	1.1992	1.136	1.201	1.1601		WT 1	y = -0.01805146x + 1.22360064	0.0180515		WT	0.0172524	0.000707961
40	0.666667		1.211	1.1667	1.1971	1.1887	1.2067	1.199	1.1358	1.2005	1.1599		WT 2	y = -0.01700210x + 1.17761766	0.0170021
41	0.683333		1.2102	1.1664	1.1967	1.1884	1.2062	1.1988	1.1356	1.2	1.1597		WT 3	y = -0.01670352x + 1.21092752	0.0167035
42	0.7		1.2096	1.1661	1.1966	1.1882	1.2058	1.1986	1.1354	1.1995	1.1594
43	0.716667		1.2091	1.1658	1.1966	1.1879	1.2054	1.1984	1.1352	1.199	1.1592		K284R 1	y = -0.01852740x + 1.20068099	0.0185274		K284R	0.016454	0.00205221
44	0.733333		1.2085	1.1655	1.1965	1.1876	1.205	1.1982	1.1349	1.1984	1.159		K284R 2	y = -0.01442366x + 1.21902832	0.0144237
45	0.75		1.2079	1.1652	1.1965	1.1873	1.2045	1.1981	1.1343	1.1979	1.1588		K284R 3	y = -0.01641098x + 1.20945131	0.016411
46	0.766667		1.2074	1.1649	1.1964	1.1871	1.2041	1.1979	1.1338	1.1974	1.1586
47	0.783333		1.2068	1.1646	1.1964	1.1868	1.2043	1.1977	1.1333	1.1972	1.1584		K284Q 1	y = -0.02103508x + 1.14843180	0.0210351		K284Q	0.0214557	0.000388108
48	0.8		1.2062	1.1643	1.1963	1.1865	1.2046	1.1975	1.1328	1.197	1.1582		K284Q 2	y = -0.02179997x + 1.21543424	0.0218
49	0.816667		1.2056	1.1641	1.1963	1.1863	1.2048	1.1972	1.1323	1.1969	1.1579		K284Q 3	y = -0.02153194x + 1.17377663	0.0215319
50	0.833333		1.2051	1.1638	1.1962	1.186	1.2051	1.1969	1.1317	1.1967	1.1574
51	0.85		1.2045	1.1635	1.1962	1.1857	1.2053	1.1966	1.1312	1.1965	1.1569
52	0.866667		1.2039	1.1632	1.1961	1.1854	1.2056	1.1963	1.1307	1.1963	1.1565		ATPase activity
53	0.883333		1.2034	1.1629	1.1961	1.1852	1.2058	1.196	1.1302	1.1962	1.156			Activity (Abs/min)	nProt (µg)	prot (µM)	V (mM/min)	V (µM/min)	Kcat (sec-1)
54	0.9		1.2028	1.1626	1.196	1.1849	1.2061	1.1956	1.1296	1.196	1.1555		WT	0.0172524	8	0.045	0.00277369	2.77369	1.02729	+/- 0.04
55	0.916667		1.2022	1.1623	1.196	1.1846	1.2063	1.1953	1.1291	1.1958	1.1551		K284R	0.016454	8	0.045	0.00264534	2.64534	0.979755	+/- 0.12
56	0.933333		1.2017	1.162	1.1959	1.1844	1.2065	1.195	1.1286	1.1956	1.1546		K284Q	0.0214557	8	0.045	0.00344946	3.44946	1.27758	+/- 0.02
57	0.95		1.2011	1.1617	1.1959	1.1841	1.2068	1.1947	1.1281	1.1954	1.1542
58	0.966667		1.2005	1.1614	1.1958	1.1838	1.207	1.1944	1.1276	1.1953	1.1537
59	0.983333		1.2	1.1611	1.1958	1.1835	1.2073	1.194	1.127	1.1951	1.1532		SD
60	1		1.2	1.1608	1.1955	1.1833	1.2075	1.1937	1.1265	1.1949	1.1528			Activity (Abs/min)	nProt (µg)	prot (µM)	V (mM/min)	V (µM/min)	Kcat (sec-1)
61	1.01667		1.2	1.1606	1.1953	1.183	1.2078	1.1934	1.126	1.1947	1.1523		WT	0.00070796	8	0.045	0.00011382	0.11382	0.0421555
62	1.03333		1.2	1.1603	1.195	1.1826	1.208	1.1931	1.1256	1.1946	1.1519		K284R	0.00205221	8	0.045	0.000329937	0.329937	0.122199
63	1.05		1.2	1.16	1.1947	1.1821	1.2083	1.1928	1.1252	1.1944	1.1514		K284Q	0.00038811	8	0.045	6.23971e-05	0.0623971	0.02311
64	1.06667		1.2	1.1597	1.1944	1.1817	1.2085	1.1924	1.1249	1.1942	1.1509
65	1.08333		1.2	1.1594	1.1942	1.1812	1.2079	1.1921	1.1245	1.1936	1.1505
66	1.1		1.2	1.1591	1.1939	1.1807	1.2073	1.1918	1.1241	1.193	1.15
67	1.11667		1.2	1.1588	1.1936	1.1802	1.2066	1.1915	1.1238	1.1923	1.1496
68	1.13333		1.2	1.1585	1.1934	1.1797	1.206	1.1913	1.1234	1.1917	1.1493
69	1.15		1.2	1.1582	1.1931	1.1793	1.2054	1.191	1.1231	1.1911	1.1489
70	1.16667		1.2	1.1579	1.1928	1.1788	1.2048	1.1907	1.1227	1.1904	1.1486
71	1.18333		1.2	1.1576	1.1925	1.1783	1.2042	1.1905	1.1224	1.1898	1.1483
72	1.2		1.2	1.1573	1.1923	1.1778	1.2036	1.1902	1.122	1.1892	1.148
73	1.21667		1.2	1.1571	1.192	1.1773	1.2029	1.19	1.1217	1.1885	1.1476
74	1.23333		1.2	1.1568	1.1917	1.1768	1.2023	1.1897	1.1213	1.1879	1.1473
75	1.25		1.2	1.1564	1.1915	1.1764	1.2017	1.1895	1.121	1.1873	1.147
76	1.26667		1.2	1.1561	1.1912	1.1759	1.2011	1.1892	1.1206	1.1866	1.1466
77	1.28333		1.2	1.1558	1.1909	1.1754	1.2005	1.1889	1.1203	1.186	1.1463
78	1.3		1.1994	1.1554	1.1907	1.1749	1.1999	1.1887	1.1199	1.1854	1.146
79	1.31667		1.1989	1.1551	1.1904	1.1744	1.1992	1.1884	1.1196	1.1848	1.1456
80	1.33333		1.1983	1.1548	1.1901	1.1742	1.1986	1.1882	1.1192	1.1841	1.1453
81	1.35		1.1978	1.1544	1.1899	1.1743	1.198	1.1879	1.119	1.1835	1.145
82	1.36667		1.1972	1.1541	1.1896	1.1743	1.1974	1.1877	1.1187	1.1829	1.1446
83	1.38333		1.1967	1.1537	1.1893	1.1743	1.1974	1.1874	1.1184	1.1827	1.1443
84	1.4		1.1961	1.1534	1.1891	1.1744	1.1975	1.1871	1.1182	1.1826	1.144
85	1.41667		1.1956	1.1531	1.1888	1.1744	1.1976	1.1869	1.1179	1.1825	1.1438
86	1.43333		1.195	1.1527	1.1885	1.1745	1.1976	1.1867	1.1176	1.1823	1.1437
87	1.45		1.1945	1.1524	1.1883	1.1745	1.1977	1.1864	1.1174	1.1822	1.1436
88	1.46667		1.1939	1.152	1.188	1.1745	1.1977	1.1862	1.1171	1.1821	1.1435
89	1.48333		1.1934	1.1517	1.1877	1.1746	1.1978	1.186	1.1168	1.182	1.1434
90	1.5		1.1928	1.1514	1.1875	1.1746	1.1978	1.1857	1.1165	1.1818	1.1434
91	1.51667		1.1923	1.151	1.1872	1.1747	1.1979	1.1855	1.1163	1.1817	1.1433
92	1.53333		1.1917	1.1507	1.187	1.1747	1.1979	1.1853	1.116	1.1816	1.1432
93	1.55		1.1912	1.1504	1.1867	1.1747	1.198	1.1851	1.1157	1.1814	1.1431
94	1.56667		1.1906	1.1502	1.1864	1.1748	1.198	1.1848	1.1155	1.1813	1.143
95	1.58333		1.1901	1.15	1.1862	1.1748	1.1981	1.1846	1.1152	1.1812	1.1429
96	1.6		1.19	1.1498	1.1859	1.1749	1.1981	1.1844	1.1149	1.1811	1.1429
97	1.61667		1.1899	1.1496	1.1856	1.1749	1.1982	1.1841	1.1146	1.1809	1.1428
98	1.63333		1.1898	1.1494	1.1853	1.1746	1.1983	1.1839	1.1143	1.1808	1.1427
99	1.65		1.1897	1.1491	1.1851	1.1739	1.1983	1.1837	1.1138	1.1807	1.1426
100	1.66667		1.1897	1.1489	1.1848	1.1732	1.1984	1.1834	1.1133	1.1805	1.1425
101	1.68333		1.1896	1.1487	1.1845	1.1725	1.1979	1.1832	1.1128	1.1801	1.1425
102	1.7		1.1895	1.1485	1.1843	1.1718	1.1974	1.183	1.1123	1.1797	1.1424
103	1.71667		1.1894	1.1483	1.184	1.1712	1.1969	1.1827	1.1118	1.1792	1.1421
104	1.73333		1.1893	1.1481	1.1837	1.1705	1.1964	1.1823	1.1113	1.1788	1.1417
105	1.75		1.1892	1.1479	1.1834	1.1698	1.1959	1.1819	1.1108	1.1784	1.1412
106	1.76667		1.1892	1.1477	1.1832	1.1691	1.1954	1.1815	1.1103	1.1779	1.1408
107	1.78333		1.1891	1.1475	1.1829	1.1684	1.1949	1.1811	1.1098	1.1775	1.1404
108	1.8		1.189	1.1473	1.1826	1.1677	1.1943	1.1807	1.1093	1.1771	1.1399
109	1.81667		1.1889	1.147	1.1824	1.167	1.1938	1.1803	1.1088	1.1766	1.1395
110	1.83333		1.1888	1.1468	1.1821	1.1664	1.1933	1.1799	1.1083	1.1762	1.139
111	1.85		1.1888	1.1466	1.1818	1.1657	1.1928	1.1795	1.1078	1.1758	1.1386
112	1.86667		1.1887	1.1465	1.1815	1.165	1.1923	1.1791	1.1073	1.1753	1.1381
113	1.88333		1.1886	1.1463	1.1813	1.1643	1.1918	1.1787	1.1068	1.1749	1.1377
114	1.9		1.1885	1.1462	1.1808	1.1636	1.1913	1.1783	1.1063	1.1745	1.1373
115	1.91667		1.1883	1.146	1.1803	1.1629	1.1908	1.1779	1.1058	1.174	1.1368
116	1.93333		1.1882	1.1458	1.1799	1.1624	1.1903	1.1776	1.1056	1.1736	1.1364
117	1.95		1.1881	1.1457	1.1794	1.162	1.1898	1.1772	1.1055	1.1732	1.1359
118	1.96667		1.1879	1.1455	1.1789	1.1617	1.1893	1.1768	1.1054	1.1727	1.1355
119	1.98333		1.1878	1.1453	1.1784	1.1613	1.1891	1.1764	1.1053	1.1724	1.1351
120	2		1.1876	1.1452	1.178	1.1609	1.1888	1.176	1.1053	1.1721	1.1346
121	2.01667		1.1875	1.145	1.1775	1.1605	1.1885	1.1757	1.1052	1.1718	1.1342
122	2.03333		1.1874	1.1449	1.177	1.1602	1.1882	1.1755	1.1051	1.1715	1.1337
123	2.05		1.1872	1.1447	1.1765	1.1598	1.188	1.1754	1.105	1.1712	1.1333
124	2.06667		1.1871	1.1445	1.1761	1.1594	1.1877	1.1752	1.105	1.1709	1.1329
125	2.08333		1.187	1.1444	1.1756	1.1591	1.1874	1.175	1.1049	1.1705	1.1324
126	2.1		1.1868	1.1442	1.1751	1.1587	1.1872	1.1748	1.1048	1.1702	1.132
127	2.11667		1.1867	1.144	1.1746	1.1583	1.1869	1.1747	1.1047	1.1699	1.1315
128	2.13333		1.1866	1.1439	1.1742	1.1579	1.1866	1.1745	1.1047	1.1696	1.1311
129	2.15		1.1864	1.1435	1.1737	1.1576	1.1863	1.1743	1.1046	1.1693	1.1307
130	2.16667		1.1863	1.1429	1.1732	1.1572	1.1861	1.1742	1.1045	1.169	1.1302
131	2.18333		1.1862	1.1423	1.1727	1.1568	1.1858	1.174	1.1044	1.1687	1.1298
132	2.2		1.1857	1.1417	1.1725	1.1564	1.1855	1.1738	1.1044	1.1684	1.1293
133	2.21667		1.1853	1.1411	1.1723	1.1561	1.1853	1.1737	1.1043	1.1681	1.1289
134	2.23333		1.1848	1.1405	1.1721	1.1558	1.185	1.1735	1.1039	1.1677	1.1284
135	2.25		1.1844	1.1399	1.1719	1.1556	1.1847	1.1733	1.1034	1.1674	1.128
136	2.26667		1.184	1.1393	1.1716	1.1554	1.1844	1.1732	1.1028	1.1671	1.1276
137	2.28333		1.1835	1.1387	1.1714	1.1553	1.1843	1.173	1.1022	1.1667	1.1271
138	2.3		1.1831	1.1381	1.1712	1.1551	1.1841	1.1728	1.1016	1.1662	1.1267
139	2.31667		1.1826	1.1375	1.171	1.1549	1.1839	1.1725	1.101	1.1657	1.1262
140	2.33333		1.1822	1.1369	1.1708	1.1547	1.1837	1.1721	1.1004	1.1653	1.1256
141	2.35		1.1817	1.1363	1.1706	1.1546	1.1836	1.1717	1.0998	1.1648	1.125
142	2.36667		1.1813	1.1357	1.1703	1.1544	1.1834	1.1714	1.0992	1.1643	1.1244
143	2.38333		1.1809	1.135	1.1701	1.1542	1.1832	1.171	1.0986	1.1639	1.1238
144	2.4		1.1804	1.1344	1.1699	1.154	1.183	1.1706	1.098	1.1634	1.1232
145	2.41667		1.18	1.1338	1.1697	1.1539	1.1829	1.1702	1.0974	1.163	1.1226
146	2.43333		1.1795	1.1332	1.1695	1.1537	1.1827	1.1698	1.0968	1.1625	1.122
147	2.45		1.1791	1.1329	1.1693	1.1535	1.1825	1.1694	1.0962	1.162	1.1214
148	2.46667		1.1787	1.1327	1.169	1.1533	1.1823	1.169	1.0956	1.1616	1.1209
149	2.48333		1.1782	1.1325	1.1688	1.1532	1.1822	1.1686	1.095	1.1611	1.1203
150	2.5		1.1785	1.1324	1.1686	1.153	1.182	1.1682	1.0944	1.1607	1.1197
151	2.51667		1.1788	1.1322	1.1685	1.1528	1.1818	1.1678	1.0938	1.1602	1.1191
152	2.53333		1.1791	1.132	1.1683	1.1527	1.1816	1.1674	1.0933	1.1597	1.1185
153	2.55		1.1794	1.1319	1.1681	1.1526	1.1815	1.167	1.093	1.1593	1.1179
154	2.56667		1.1797	1.1317	1.1679	1.1525	1.1813	1.1666	1.0927	1.1588	1.1173
155	2.58333		1.1801	1.1316	1.1678	1.1524	1.1815	1.1662	1.0924	1.1586	1.1167
156	2.6		1.1804	1.1314	1.1676	1.1523	1.1816	1.1658	1.092	1.1584	1.1161
157	2.61667		1.1807	1.1312	1.1674	1.1523	1.1818	1.1656	1.0917	1.1582	1.1156
158	2.63333		1.181	1.1311	1.1672	1.1522	1.182	1.1655	1.0914	1.1579	1.1151
159	2.65		1.1813	1.1309	1.1671	1.1521	1.1822	1.1654	1.0911	1.1577	1.1145
160	2.66667		1.1816	1.1307	1.1669	1.152	1.1823	1.1654	1.0907	1.1575	1.114
161	2.68333		1.1819	1.1306	1.1667	1.1519	1.1825	1.1653	1.0904	1.1573	1.1135
162	2.7		1.1822	1.1304	1.1665	1.1519	1.1827	1.1652	1.0901	1.1571	1.1129
163	2.71667		1.1825	1.1302	1.1664	1.1518	1.1829	1.1651	1.0898	1.1569	1.1124
164	2.73333		1.1828	1.1301	1.1662	1.1517	1.183	1.165	1.0894	1.1566	1.1119
165	2.75		1.1831	1.1299	1.166	1.1516	1.1832	1.165	1.0891	1.1564	1.1113
166	2.76667		1.1834	1.1298	1.1658	1.1515	1.1834	1.1649	1.0888	1.1562	1.1108
167	2.78333		1.1837	1.1296	1.1656	1.1514	1.1836	1.1648	1.0885	1.156	1.1103
168	2.8		1.1829	1.1295	1.1652	1.1514	1.1837	1.1647	1.0881	1.1558	1.1098
169	2.81667		1.1821	1.1293	1.1648	1.1513	1.1839	1.1646	1.0878	1.1556	1.1092
170	2.83333		1.1812	1.1291	1.1644	1.151	1.1841	1.1646	1.0876	1.1553	1.1087
171	2.85		1.1804	1.129	1.164	1.1504	1.1843	1.1645	1.0874	1.1551	1.1082
172	2.86667		1.1796	1.1288	1.1635	1.1499	1.1844	1.1644	1.0873	1.1549	1.1076
173	2.88333		1.1788	1.1287	1.1631	1.1494	1.1835	1.1643	1.0871	1.1543	1.1071
174	2.9		1.1779	1.1285	1.1627	1.1488	1.1826	1.1642	1.087	1.1538	1.1066
175	2.91667		1.1771	1.1284	1.1623	1.1483	1.1817	1.1639	1.0868	1.1532	1.1062
176	2.93333		1.1763	1.1282	1.1619	1.1478	1.1808	1.1633	1.0867	1.1526	1.1061
177	2.95		1.1754	1.1281	1.1614	1.1472	1.1799	1.1627	1.0865	1.152	1.106
178	2.96667		1.1746	1.1279	1.161	1.1467	1.179	1.1621	1.0864	1.1514	1.1058
179	2.98333		1.1738	1.1277	1.1606	1.1462	1.1781	1.1615	1.0862	1.1509	1.1057
180	3		1.173	1.1276	1.1602	1.1456	1.1772	1.1609	1.0861	1.1503	1.1055
181	3.01667		1.1721	1.1274	1.1598	1.1451	1.1763	1.1603	1.0859	1.1497	1.1054
182	3.03333		1.1713	1.1273	1.1593	1.1445	1.1754	1.1597	1.0858	1.1491	1.1052
183	3.05		1.1705	1.127	1.1589	1.144	1.1745	1.1591	1.0856	1.1486	1.1051
184	3.06667		1.1697	1.1267	1.1585	1.1435	1.1735	1.1585	1.0855	1.148	1.1049
185	3.08333		1.1688	1.1264	1.1581	1.1429	1.1726	1.1579	1.0853	1.1474	1.1048
186	3.1		1.1683	1.1261	1.1578	1.1424	1.1717	1.1573	1.0852	1.1468	1.1046
187	3.11667		1.1677	1.1258	1.1576	1.1419	1.1708	1.1567	1.085	1.1463	1.1045
188	3.13333		1.1672	1.1255	1.1573	1.1416	1.1699	1.1561	1.0848	1.1457	1.1043
189	3.15		1.1666	1.1252	1.1571	1.1417	1.169	1.1555	1.0844	1.1451	1.1042
190	3.16667		1.166	1.1249	1.1568	1.1418	1.1681	1.1549	1.084	1.1445	1.104
191	3.18333		1.1655	1.1245	1.1565	1.1419	1.1681	1.1543	1.0836	1.1441	1.1039
192	3.2		1.1649	1.1242	1.1563	1.142	1.1681	1.1537	1.0832	1.1437	1.1037
193	3.21667		1.1644	1.1239	1.156	1.142	1.1681	1.1533	1.0828	1.1433	1.1034
194	3.23333		1.1638	1.1236	1.1558	1.1421	1.1681	1.1531	1.0824	1.1429	1.103
195	3.25		1.1633	1.1233	1.1555	1.1422	1.1681	1.1529	1.082	1.1425	1.1026
196	3.26667		1.1627	1.123	1.1552	1.1423	1.1681	1.1527	1.0816	1.1421	1.1022
197	3.28333		1.1622	1.1227	1.155	1.1424	1.1681	1.1525	1.0812	1.1417	1.1018
198	3.3		1.1616	1.1224	1.1547	1.1425	1.1681	1.1523	1.0808	1.1413	1.1014
199	3.31667		1.161	1.122	1.1545	1.1425	1.1681	1.1521	1.0804	1.1409	1.1009
200	3.33333		1.1605	1.1217	1.1542	1.1426	1.1681	1.1519	1.08	1.1405	1.1005

## Sheet: Supplementary Figure 9b Ec
Time			E. coli GyrA2B2
Sec	Min		WT 1	WT 2	WT 3	WT 4	R286K 1	R286K 2	R286K 3	R286Q 1	R286Q 2	R286Q 3	E264A 1	E264A 2	E264A 3
0			Abs	Abs	Abs	Abs	Abs	Abs	Abs	Abs	Abs	Abs	Abs	Abs	Abs
1	0.0166667												0.9897
2	0.0333333												0.9918			Absorbance
3	0.05												0.9938
4	0.0666667		1.1375		1.134								0.9958	1.0364
5	0.0833333		1.1352		1.1317								0.9979	1.0348
6	0.1		1.1329	1.1201	1.1294	1.1527							0.9999	1.0331	1.0292
7	0.116667		1.1306	1.1179	1.127	1.1508							1.0019	1.0315	1.0298
8	0.133333		1.1282	1.1156	1.1247	1.1489							1.004	1.0298	1.0304
9	0.15		1.1259	1.1134	1.1224	1.147	1.1081			1.2083			1.006	1.0282	1.031
10	0.166667		1.1236	1.1112	1.1201	1.1451	1.1051			1.2078			1.008	1.0265	1.0316
11	0.183333		1.1213	1.1089	1.1178	1.1432	1.1021	1.1595		1.2073	1.2646		1.0095	1.0249	1.0322
12	0.2		1.119	1.1067	1.1155	1.1414	1.0991	1.157		1.2068	1.2644		1.0104	1.0233	1.0328
13	0.216667		1.1166	1.1045	1.1132	1.1395	1.0961	1.1545		1.2064	1.2642		1.0113	1.0216	1.0334
14	0.233333		1.1143	1.1022	1.1109	1.1376	1.0931	1.152	1.1514	1.2059	1.264	1.2203	1.0123	1.0212	1.034
15	0.25		1.112	1.1	1.1085	1.1357	1.09	1.1495	1.1488	1.2054	1.2638	1.2203	1.0132	1.0208	1.0346
16	0.266667		1.1097	1.0977	1.1062	1.1338	1.087	1.147	1.1462	1.2049	1.2636	1.2203	1.0141	1.0204	1.034
17	0.283333		1.1074	1.0955	1.1039	1.1319	1.084	1.1445	1.1435	1.2045	1.2633	1.2203	1.015	1.02	1.0321
18	0.3		1.105	1.0933	1.1016	1.13	1.081	1.142	1.1409	1.204	1.2631	1.2203	1.016	1.0196	1.0303
19	0.316667		1.1027	1.091	1.0993	1.1281	1.078	1.1395	1.1383	1.2035	1.2629	1.2203	1.0169	1.0192	1.0284
20	0.333333		1.1004	1.0888	1.097	1.1262	1.075	1.137	1.1357	1.203	1.2627	1.2203	1.0178	1.0188	1.0265
21	0.35		1.0981	1.0865	1.0947	1.1243	1.072	1.1345	1.1331	1.2026	1.2625	1.2203	1.0163	1.0184	1.0247
22	0.366667		1.0957	1.0843	1.0923	1.1224	1.069	1.132	1.1305	1.2021	1.2623	1.2203	1.0148	1.018	1.0228
23	0.383333		1.0934	1.0821	1.0899	1.1205	1.066	1.1295	1.1278	1.2016	1.262	1.2203	1.0133	1.0176	1.0209
24	0.4		1.091	1.0798	1.0875	1.1187	1.0629	1.127	1.1252	1.2011	1.2618	1.2203	1.0118	1.0171	1.0191
25	0.416667		1.0886	1.0776	1.0851	1.1167	1.0599	1.1245	1.1226	1.2007	1.2616	1.2203	1.0103	1.0167	1.0172
26	0.433333		1.0863	1.0754	1.0827	1.1148	1.0569	1.122	1.12	1.2002	1.2614	1.2203	1.0088	1.0162	1.0177
27	0.45		1.0839	1.0731	1.0803	1.1129	1.054	1.1195	1.1174	1.1997	1.2612	1.2203	1.0073	1.0157	1.0181
28	0.466667		1.0815	1.0709	1.0779	1.111	1.0512	1.117	1.1148	1.1991	1.261	1.2203	1.0058	1.0153	1.0186
29	0.483333		1.0792	1.0686	1.0754	1.1091	1.0484	1.1145	1.1121	1.1986	1.2607	1.2203	1.0043	1.0148	1.0191
30	0.5		1.0768	1.0664	1.073	1.1072	1.0455	1.1121	1.1095	1.198	1.2601	1.2203	1.0029	1.0144	1.0195
31	0.516667		1.0744	1.0642	1.0706	1.1053	1.0427	1.1097	1.1069	1.1975	1.2595	1.2203	1.0016	1.0139	1.02													Time (min)
32	0.533333		1.0721	1.0619	1.0682	1.1034	1.0399	1.1072	1.1042	1.1969	1.2588	1.2201	1.0003	1.0134	1.0204
33	0.55		1.0697	1.0597	1.0658	1.1015	1.0371	1.1048	1.1015	1.1964	1.2582	1.2196	0.999	1.013	1.0209
34	0.566667		1.0673	1.0575	1.0634	1.0996	1.0343	1.1024	1.0987	1.1958	1.2576	1.2192	0.9978	1.0125	1.0214
35	0.583333		1.065	1.0552	1.061	1.0977	1.0314	1.1	1.096	1.1953	1.2569	1.2187	0.9965	1.012	1.0211
36	0.6		1.0626	1.053	1.0586	1.0958	1.0286	1.0976	1.0932	1.1947	1.2563	1.2182	0.9952	1.0116	1.0202
37	0.616667		1.0602	1.0507	1.0562	1.0939	1.0258	1.0951	1.0904	1.1942	1.2556	1.2177	0.9939	1.0111	1.0193			Equations	Activity in Abs/min			Mean (Abs/min)	SD
38	0.633333		1.0579	1.0485	1.0538	1.092	1.023	1.0927	1.0877	1.1936	1.255	1.2173	0.9926	1.0107	1.0184		WT 1	y = -0.1340816x + 1.1671998	0.134082		WT	0.136046	0.0112504
39	0.65		1.0555	1.0463	1.0514	1.0901	1.0202	1.0903	1.0849	1.1931	1.2544	1.2168	0.9913	1.0102	1.0174		WT 2	y = -0.1384746x + 1.1547068	0.138475
40	0.666667		1.0532	1.044	1.049	1.0882	1.0173	1.0879	1.0822	1.1925	1.2537	1.2163	0.9906	1.0097	1.0165		WT 3	y = -0.1494132x + 1.1744958	0.149413
41	0.683333		1.0509	1.0418	1.0466	1.0863	1.0145	1.0854	1.0794	1.192	1.2531	1.2158	0.9898	1.0093	1.0156		WT 4	y = -0.1222157x + 1.1845434	0.122216
42	0.7		1.0486	1.0396	1.0443	1.0844	1.0117	1.083	1.0767	1.1914	1.2525	1.2154	0.9891	1.0082	1.0147
43	0.716667		1.0463	1.0372	1.0419	1.0824	1.0089	1.0806	1.0739	1.1909	1.2518	1.2149	0.9883	1.0067	1.0137		R286K 1	y = -0.1792678x + 1.1514328	0.179268		R286K	0.171926	0.00654629
44	0.733333		1.0439	1.0349	1.0396	1.0804	1.006	1.0782	1.0712	1.1903	1.2512	1.2144	0.9875	1.0051	1.0128		R286K 2	y = -0.1666979x + 1.2052249	0.166698
45	0.75		1.0416	1.0326	1.0372	1.0785	1.0031	1.0758	1.0684	1.1898	1.2505	1.2139	0.9868	1.0035	1.0116		R286K 3	y = -0.1698111x + 1.1958512	0.169811
46	0.766667		1.0393	1.0302	1.0349	1.0765	0.9999	1.0733	1.0657	1.1894	1.2499	1.2135	0.986	1.0019	1.0104
47	0.783333		1.037	1.0279	1.0325	1.0745	0.9968	1.0709	1.0629	1.189	1.2493	1.213	0.9853	1.0003	1.0092		R286Q 1	y = -0.0196934x + 1.2686129	0.0196934		R286Q	0.0222319	0.00221069
48	0.8		1.0347	1.0256	1.0302	1.0726	0.9936	1.0681	1.0602	1.1885	1.2491	1.2125	0.9845	0.9988	1.008		R286Q 2	y = -0.0232687x + 1.2312446	0.0232687
49	0.816667		1.0324	1.0233	1.0278	1.0706	0.9904	1.0652	1.0574	1.1881	1.249	1.212	0.9835	0.9972	1.0068		R286Q 3	y = -0.0237337x + 1.2118742	0.0237337
50	0.833333		1.0301	1.0209	1.0255	1.0686	0.9873	1.0623	1.0547	1.1876	1.2488	1.2116	0.9822	0.9956	1.0056
51	0.85		1.0278	1.0186	1.0231	1.0667	0.9841	1.0595	1.052	1.1872	1.2487	1.2112	0.9809	0.994	1.0044		E264A 1	y = -0.0447712x + 1.0266671	0.0447712		E264A	0.0403364	0.00545792
52	0.866667		1.0255	1.0163	1.0208	1.0647	0.981	1.0566	1.0493	1.1868	1.2485	1.2107	0.9796	0.9935	1.0032		E264A 2	y = -0.0419973x + 1.0395497	0.041997
53	0.883333		1.0232	1.014	1.0184	1.0627	0.9778	1.0538	1.0466	1.1863	1.2484	1.2103	0.9783	0.9929	1.0019		E264A 3	y = -0.0342411x + 1.0416852	0.0342411
54	0.9		1.0209	1.0116	1.016	1.0608	0.9747	1.0509	1.0439	1.1859	1.2482	1.2099	0.9771	0.9923	1.0013
55	0.916667		1.0186	1.0093	1.0137	1.0588	0.9715	1.048	1.0411	1.1854	1.2481	1.2094	0.9758	0.9918	1.0013
56	0.933333		1.0163	1.007	1.0113	1.0568	0.9684	1.0452	1.0384	1.185	1.2479	1.209	0.9745	0.9912	1.0013
57	0.95		1.014	1.0047	1.009	1.0549	0.9652	1.0423	1.0357	1.1846	1.2478	1.2086	0.9732	0.9906	1.0013
58	0.966667		1.0119	1.0023	1.0066	1.0529	0.9621	1.0394	1.033	1.1841	1.2476	1.2082	0.9719	0.9901	1.0013		ATPase activity
59	0.983333		1.01	1	1.0043	1.0509	0.9589	1.0366	1.0303	1.1837	1.2475	1.2077	0.9712	0.9895	1.0013			Activity (Abs/min)	nProt (µg)	prot (µM)	V (mM/min)	V (µM/min)	Kcat (sec-1)
60	1		1.0081	0.9977	1.0019	1.049	0.9558	1.0337	1.0276	1.1832	1.2473	1.2073	0.9704	0.9889	1.0013		WT	0.136046	10	0.053	0.0218724	21.8724	6.87811	+/- 0.56
61	1.01667		1.0062	0.9954	0.9996	1.0467	0.9526	1.0309	1.0249	1.1828	1.2472	1.2069	0.9696	0.9881	1.0013		R286K	0.171926	10	0.053	0.0276408	27.6408	8.69207	+/- 0.33
62	1.03333		1.0044	0.9931	0.9972	1.0444	0.9495	1.028	1.0222	1.1823	1.247	1.2065	0.9688	0.9869	1.0013		R286Q	0.0222319	10	0.053	0.00357427	3.57427	1.12398	+/- 0.11
63	1.05		1.0025	0.9908	0.9949	1.0421	0.9465	1.0251	1.0195	1.1821	1.2469	1.206	0.9681	0.9857	1.0013		E264A	0.0403364	23	0.122	0.00648496	6.48496	0.885923	+/- 0.12
64	1.06667		1.0006	0.9885	0.9925	1.0398	0.9437	1.0223	1.0168	1.182	1.2467	1.2056	0.9673	0.9846	1.0009
65	1.08333		0.9987	0.9862	0.9902	1.0375	0.9409	1.0194	1.0141	1.1819	1.2466	1.2052	0.9665	0.9834	1.0004		SD
66	1.1		0.9968	0.9839	0.9878	1.0352	0.9381	1.0164	1.0114	1.1818	1.2463	1.2047	0.9658	0.9822	0.9999			Activity (Abs/min)	nProt (µg)	prot (µM)	V (mM/min)	V (µM/min)	Kcat (sec-1)
67	1.11667		0.995	0.9816	0.9855	1.033	0.9353	1.0133	1.0087	1.1817	1.246	1.2043	0.965	0.981	0.9994		WT	0.0112504	10	0.053	0.00180875	1.80875	0.568789
68	1.13333		0.9931	0.9793	0.9831	1.0307	0.9325	1.0103	1.0058	1.1816	1.2456	1.204	0.9643	0.9799	0.9989		R286K	0.00654629	10	0.053	0.00105246	1.05246	0.330962
69	1.15		0.9912	0.9771	0.9808	1.0284	0.9298	1.0072	1.0028	1.1816	1.2453	1.2037	0.9637	0.9787	0.9984		R286Q	0.00221069	10	0.053	0.000355417	0.355417	0.111766
70	1.16667		0.9893	0.9748	0.9784	1.0261	0.927	1.0042	0.9998	1.1815	1.245	1.2034	0.9631	0.9775	0.9979		E264A	0.00545792	23	0.122	0.000877479	0.877479	0.119874
71	1.18333		0.9875	0.9725	0.976	1.0238	0.9242	1.0011	0.9968	1.1814	1.2447	1.2032	0.9624	0.9776	0.9974
72	1.2		0.9856	0.9702	0.9737	1.0215	0.9214	0.9981	0.9937	1.1813	1.2444	1.2029	0.9618	0.9776	0.9969
73	1.21667		0.9837	0.9679	0.9713	1.0192	0.9186	0.995	0.9907	1.1812	1.2441	1.2026	0.9612	0.9777	0.9965
74	1.23333		0.9818	0.9656	0.969	1.017	0.9158	0.992	0.9877	1.1811	1.2438	1.2023	0.9606	0.9777	0.9961
75	1.25		0.9799	0.9633	0.9666	1.0147	0.913	0.989	0.9847	1.181	1.2435	1.2021	0.96	0.9778	0.9957
76	1.26667		0.9779	0.961	0.9642	1.0124	0.9102	0.9859	0.9817	1.1809	1.2432	1.2018	0.9594	0.9778	0.9953
77	1.28333		0.9756	0.9587	0.9618	1.0101	0.9075	0.9829	0.9787	1.1809	1.2428	1.2015	0.9587	0.9779	0.9949
78	1.3		0.9733	0.9564	0.9594	1.0078	0.9047	0.9798	0.9756	1.1808	1.2425	1.2013	0.957	0.978	0.9945
79	1.31667		0.971	0.9541	0.9569	1.0058	0.9019	0.9768	0.9726	1.1807	1.2422	1.201	0.9552	0.978	0.9941
80	1.33333		0.9687	0.9519	0.9545	1.0038	0.8991	0.9737	0.9696	1.1806	1.2419	1.2007	0.9534	0.9776	0.9937
81	1.35		0.9664	0.9496	0.952	1.0018	0.8962	0.9707	0.9666	1.1803	1.2416	1.2004	0.9516	0.9768	0.9933
82	1.36667		0.9641	0.9473	0.9496	0.9998	0.8933	0.9676	0.9636	1.1799	1.2413	1.2002	0.9498	0.976	0.9929
83	1.38333		0.9618	0.9451	0.9471	0.9977	0.8904	0.9646	0.9605	1.1795	1.241	1.1999	0.948	0.9752	0.9918
84	1.4		0.9595	0.9428	0.9447	0.9957	0.8875	0.9619	0.9575	1.179	1.2405	1.1996	0.9462	0.9744	0.9906
85	1.41667		0.9572	0.9405	0.9423	0.9937	0.8845	0.9591	0.9545	1.1786	1.2401	1.1994	0.9445	0.9736	0.9895
86	1.43333		0.9549	0.9382	0.9398	0.9917	0.8816	0.9564	0.9517	1.1782	1.2396	1.199	0.9427	0.9728	0.9883
87	1.45		0.9526	0.936	0.9374	0.9897	0.8787	0.9537	0.9491	1.1777	1.2392	1.1986	0.9417	0.9721	0.9872
88	1.46667		0.9504	0.9337	0.9349	0.9877	0.8757	0.951	0.9464	1.1773	1.2387	1.1982	0.9416	0.9713	0.9861
89	1.48333		0.9481	0.9314	0.9325	0.9857	0.8728	0.9482	0.9438	1.1769	1.2383	1.1977	0.9415	0.9705	0.9849
90	1.5		0.9458	0.9292	0.9301	0.9836	0.8699	0.9455	0.9412	1.1764	1.2378	1.1973	0.9414	0.9695	0.9838
91	1.51667		0.9435	0.9269	0.9276	0.9816	0.8669	0.9428	0.9386	1.176	1.2374	1.1969	0.9413	0.9685	0.9826
92	1.53333		0.9412	0.9246	0.9252	0.9796	0.864	0.9401	0.9359	1.1756	1.2369	1.1965	0.9412	0.9675	0.9819
93	1.55		0.9389	0.9223	0.9227	0.9776	0.8611	0.9373	0.9333	1.1751	1.2365	1.1961	0.9411	0.9666	0.9817
94	1.56667		0.9366	0.9201	0.9201	0.9756	0.8582	0.9346	0.9307	1.1747	1.236	1.1956	0.941	0.9656	0.9814
95	1.58333		0.9344	0.9178	0.9173	0.9736	0.8552	0.9319	0.9281	1.1742	1.2356	1.1952	0.9409	0.9646	0.9811
96	1.6		0.9321	0.9155	0.9145	0.9716	0.8523	0.9292	0.9254	1.1738	1.2351	1.1948	0.9408	0.9636	0.9808
97	1.61667		0.9299	0.9133	0.9117	0.9696	0.8494	0.9264	0.9228	1.1734	1.2347	1.1944	0.9402	0.9626	0.9806
98	1.63333		0.9276	0.9111	0.9089	0.9677	0.8464	0.9237	0.9202	1.1729	1.2343	1.194	0.9396	0.9617	0.9803
99	1.65		0.9254	0.9089	0.9061	0.9658	0.8435	0.921	0.9176	1.1724	1.2338	1.1935	0.9391	0.9609	0.98
100	1.66667		0.9232	0.9066	0.9033	0.9638	0.8404	0.9183	0.9149	1.1719	1.2334	1.1931	0.9385	0.9602	0.9798
101	1.68333		0.9209	0.9044	0.9006	0.9619	0.8374	0.9155	0.9123	1.1713	1.2329	1.1927	0.9379	0.9595	0.9795
102	1.7		0.9187	0.9022	0.8978	0.96	0.8344	0.9128	0.9097	1.1708	1.2327	1.1923	0.9373	0.9589	0.9788
103	1.71667		0.9164	0.9	0.895	0.958	0.8314	0.9101	0.9071	1.1702	1.2324	1.1919	0.9367	0.9582	0.9781
104	1.73333		0.9142	0.8977	0.8922	0.9561	0.8283	0.9074	0.9043	1.1696	1.2321	1.1915	0.9362	0.9576	0.9774
105	1.75		0.9119	0.8955	0.8894	0.9542	0.8253	0.9046	0.9014	1.1691	1.2319	1.1911	0.9356	0.9569	0.9768
106	1.76667		0.9097	0.8933	0.8866	0.9522	0.8223	0.9019	0.8985	1.1685	1.2316	1.1908	0.9351	0.9563	0.9761
107	1.78333		0.9074	0.8911	0.8838	0.9503	0.8193	0.8992	0.8955	1.1679	1.2314	1.1904	0.9348	0.9556	0.9754
108	1.8		0.9052	0.8888	0.881	0.9484	0.8162	0.8965	0.8926	1.1674	1.2311	1.1901	0.9345	0.955	0.9747
109	1.81667		0.903	0.8866	0.8782	0.9464	0.8132	0.8938	0.8897	1.1668	1.2308	1.1897	0.9342	0.9542	0.974
110	1.83333		0.9007	0.8844	0.8754	0.9445	0.8102	0.8911	0.8868	1.1663	1.2306	1.1894	0.9339	0.9534	0.9734
111	1.85		0.8985	0.8822	0.8726	0.9426	0.8072	0.8883	0.8838	1.1657	1.2303	1.1891	0.9335	0.9526	0.9729
112	1.86667		0.8962	0.8799	0.87	0.9406	0.8041	0.8856	0.8809	1.1651	1.2301	1.1887	0.9332	0.9518	0.9726
113	1.88333		0.894	0.8777	0.8677	0.9387	0.8011	0.8829	0.878	1.1646	1.2298	1.1884	0.9329	0.951	0.9723
114	1.9		0.8918	0.8755	0.8653	0.9368	0.7981	0.8802	0.8751	1.164	1.2296	1.188	0.9326	0.9502	0.9719
115	1.91667		0.8896	0.8731	0.863	0.9347	0.7951	0.8775	0.8721	1.1634	1.2293	1.1877	0.9323	0.9494	0.9716
116	1.93333		0.8874	0.8708	0.8607	0.9327	0.792	0.8747	0.8692	1.1629	1.229	1.1873	0.9314	0.9486	0.9713
117	1.95		0.8851	0.8684	0.8583	0.9307	0.789	0.872	0.8663	1.1625	1.2288	1.187	0.9306	0.9478	0.971
118	1.96667		0.8829	0.866	0.856	0.9287	0.786	0.8693	0.8634	1.1623	1.2285	1.1866	0.9298	0.9471	0.9707
119	1.98333		0.8807	0.8637	0.8536	0.9266	0.783	0.8666	0.8605	1.1622	1.2283	1.1863	0.929	0.9465	0.9704
120	2		0.8785	0.8613	0.8513	0.9246	0.78	0.8637	0.8575	1.162	1.228	1.1859	0.9282	0.9459	0.9701
121	2.01667		0.8763	0.8589	0.8489	0.9226	0.7769	0.8609	0.8546	1.1618	1.2277	1.1856	0.9274	0.9453	0.9693
122	2.03333		0.8741	0.8566	0.8466	0.9205	0.7739	0.858	0.8517	1.1617	1.2274	1.1853	0.9266	0.9447	0.9684
123	2.05		0.8718	0.8542	0.8442	0.9185	0.7709	0.8552	0.8488	1.1615	1.2271	1.1852	0.9258	0.9441	0.9676
124	2.06667		0.8696	0.8518	0.8419	0.9165	0.7679	0.8523	0.8459	1.1613	1.2268	1.185	0.925	0.9435	0.9668
125	2.08333		0.8674	0.8495	0.8395	0.9145	0.7649	0.8495	0.843	1.1612	1.2265	1.1848	0.924	0.943	0.9659
126	2.1		0.8652	0.8471	0.8372	0.9124	0.7619	0.8466	0.8401	1.161	1.2262	1.1846	0.9228	0.9424	0.9651
127	2.11667		0.863	0.8447	0.8348	0.9104	0.7588	0.8438	0.8372	1.1608	1.2259	1.1844	0.9217	0.9418	0.9642
128	2.13333		0.8607	0.8424	0.8325	0.9084	0.7558	0.8409	0.8343	1.1606	1.2256	1.1842	0.9206	0.9412	0.9634
129	2.15		0.8585	0.84	0.8302	0.9064	0.7528	0.8381	0.8314	1.1605	1.2254	1.1841	0.9194	0.9407	0.9626
130	2.16667		0.8562	0.8376	0.8277	0.9043	0.7498	0.8352	0.8285	1.1603	1.2251	1.1839	0.9183	0.9402	0.9619
131	2.18333		0.8537	0.8353	0.8252	0.9023	0.7468	0.8324	0.8256	1.1601	1.2248	1.1837	0.9171	0.9397	0.9613
132	2.2		0.8512	0.8329	0.8227	0.9003	0.7438	0.8295	0.8227	1.16	1.2245	1.1835	0.916	0.9391	0.9606
133	2.21667		0.8487	0.8306	0.8202	0.8982	0.7407	0.8267	0.8198	1.1598	1.2242	1.1833	0.9148	0.9386	0.96
134	2.23333		0.8463	0.8283	0.8177	0.8961	0.7377	0.8239	0.8169	1.1596	1.2239	1.1831	0.9137	0.9381	0.9594
135	2.25		0.8438	0.826	0.8152	0.8939	0.7346	0.821	0.814	1.1592	1.2236	1.183	0.913	0.9376	0.9588
136	2.26667		0.8413	0.8237	0.8127	0.8918	0.7312	0.8182	0.8111	1.1586	1.2233	1.1828	0.9123	0.937	0.9582
137	2.28333		0.8388	0.8214	0.8102	0.8897	0.7279	0.8153	0.8082	1.158	1.223	1.1826	0.9116	0.9363	0.9576
138	2.3		0.8363	0.8191	0.8077	0.8876	0.7246	0.8129	0.8053	1.1574	1.2225	1.1824	0.9109	0.9355	0.957
139	2.31667		0.8338	0.8168	0.8052	0.8855	0.7213	0.8104	0.8024	1.1567	1.2221	1.1822	0.9102	0.9346	0.9564
140	2.33333		0.8314	0.8145	0.8027	0.8834	0.718	0.808	0.7995	1.1561	1.2216	1.1818	0.9095	0.9338	0.9562
141	2.35		0.8289	0.8122	0.8002	0.8813	0.7147	0.8056	0.7968	1.1555	1.2211	1.1811	0.9087	0.9329	0.9559
142	2.36667		0.8264	0.8099	0.7977	0.8792	0.7114	0.8031	0.794	1.1549	1.2206	1.1804	0.908	0.932	0.9556
143	2.38333		0.8239	0.8076	0.7952	0.8771	0.7081	0.8007	0.7913	1.1542	1.2202	1.1797	0.9073	0.9312	0.9554
144	2.4		0.8214	0.8053	0.7927	0.875	0.7048	0.7983	0.7885	1.1536	1.2197	1.179	0.9069	0.9303	0.9551
145	2.41667		0.8189	0.803	0.7902	0.8729	0.7015	0.7958	0.7858	1.153	1.2192	1.1783	0.9069	0.9294	0.9549
146	2.43333		0.8165	0.8007	0.7877	0.8707	0.6981	0.7934	0.783	1.1524	1.2188	1.1776	0.9068	0.9286	0.9546
147	2.45		0.814	0.7984	0.7852	0.8686	0.6948	0.791	0.7803	1.1517	1.2183	1.1769	0.9067	0.9283	0.9544
148	2.46667		0.8117	0.7961	0.7826	0.8665	0.6915	0.7885	0.7775	1.1511	1.2178	1.1762	0.9066	0.928	0.9541
149	2.48333		0.8096	0.7938	0.7798	0.8644	0.6882	0.7861	0.7747	1.1505	1.2173	1.1755	0.9066	0.9277	0.9537
150	2.5		0.8075	0.7915	0.777	0.8623	0.6849	0.7837	0.772	1.1499	1.2169	1.1748	0.9065	0.9275	0.9532
151	2.51667		0.8054	0.789	0.7743	0.8603	0.6816	0.7812	0.7692	1.1493	1.2164	1.1741	0.9064	0.9272	0.9526
152	2.53333		0.8033	0.7865	0.7715	0.8582	0.6783	0.7788	0.7665	1.1486	1.2159	1.1734	0.9063	0.9269	0.952
153	2.55		0.8012	0.784	0.7687	0.8562	0.6752	0.7764	0.7637	1.1481	1.2154	1.1727	0.9063	0.9266	0.9515
154	2.56667		0.7991	0.7815	0.766	0.8542	0.6725	0.7739	0.761	1.1478	1.215	1.172	0.9053	0.9263	0.9509
155	2.58333		0.797	0.7791	0.7632	0.8522	0.6697	0.7715	0.7582	1.1475	1.2145	1.1713	0.9044	0.926	0.9504
156	2.6		0.7949	0.7766	0.7604	0.8501	0.6669	0.7683	0.7555	1.1472	1.2145	1.1706	0.9034	0.9255	0.9498
157	2.61667		0.7928	0.7741	0.7576	0.8481	0.6642	0.7651	0.7527	1.1468	1.2145	1.1699	0.9025	0.9247	0.9493
158	2.63333		0.7907	0.7716	0.7549	0.8461	0.6614	0.7619	0.7499	1.1465	1.2145	1.1693	0.9016	0.9239	0.9487
159	2.65		0.7886	0.7691	0.7521	0.8441	0.6586	0.7588	0.7469	1.1462	1.2145	1.1687	0.9006	0.9231	0.9484
160	2.66667		0.7865	0.7666	0.7493	0.842	0.6558	0.7556	0.7439	1.1458	1.2145	1.1682	0.8997	0.9223	0.948
161	2.68333		0.7845	0.7641	0.7466	0.84	0.6531	0.7524	0.7409	1.1455	1.2145	1.1676	0.8987	0.9215	0.9477
162	2.7		0.7824	0.7616	0.7438	0.838	0.6503	0.7492	0.7379	1.1452	1.2145	1.1671	0.8978	0.9206	0.9473
163	2.71667		0.7803	0.7591	0.741	0.8359	0.6475	0.746	0.7349	1.1448	1.2145	1.1665	0.8969	0.9198	0.947
164	2.73333		0.7782	0.7567	0.7383	0.8339	0.6447	0.7429	0.7319	1.1445	1.2145	1.1659	0.8962	0.919	0.9466
165	2.75		0.7761	0.7542	0.7355	0.8319	0.642	0.7397	0.729	1.1442	1.2145	1.1654	0.8954	0.9182	0.9463
166	2.76667		0.7739	0.7517	0.7329	0.8299	0.6392	0.7365	0.726	1.1438	1.2145	1.1648	0.8946	0.9176	0.946
167	2.78333		0.7716	0.7492	0.7304	0.8278	0.6364	0.7333	0.723	1.1435	1.2145	1.1643	0.8938	0.9169	0.9456
168	2.8		0.7693	0.7467	0.7279	0.8258	0.6336	0.7301	0.72	1.1432	1.2145	1.1637	0.893	0.9163	0.9448
169	2.81667		0.767	0.7444	0.7253	0.8238	0.6309	0.727	0.717	1.1428	1.2145	1.1632	0.8922	0.9156	0.9434
170	2.83333		0.7647	0.742	0.7228	0.8217	0.6281	0.7238	0.714	1.1425	1.2145	1.1626	0.8915	0.915	0.9421
171	2.85		0.7625	0.7397	0.7203	0.8197	0.6252	0.7206	0.7111	1.1421	1.2145	1.162	0.8907	0.9144	0.9408
172	2.86667		0.7602	0.7373	0.7178	0.8177	0.6222	0.7174	0.7081	1.1417	1.2145	1.1615	0.8899	0.9137	0.9394
173	2.88333		0.7579	0.735	0.7153	0.8156	0.6193	0.7142	0.7051	1.1412	1.2145	1.1609	0.8894	0.9131	0.9381
174	2.9		0.7556	0.7326	0.7128	0.8136	0.6163	0.7114	0.7021	1.1408	1.2139	1.1604	0.889	0.9124	0.9367
175	2.91667		0.7533	0.7303	0.7103	0.8116	0.6133	0.7086	0.6991	1.1404	1.2133	1.1598	0.8885	0.9118	0.9354
176	2.93333		0.751	0.7279	0.7078	0.8095	0.6103	0.7058	0.6962	1.1399	1.2127	1.1594	0.888	0.9112	0.9341
177	2.95		0.7487	0.7256	0.7053	0.8075	0.6074	0.703	0.6933	1.1395	1.2122	1.1592	0.8876	0.9106	0.9327
178	2.96667		0.7465	0.7232	0.7028	0.8055	0.6044	0.7002	0.6905	1.139	1.2116	1.1589	0.8871	0.91	0.9324
179	2.98333		0.7442	0.7209	0.7003	0.8034	0.6014	0.6973	0.6876	1.1386	1.211	1.1586	0.8867	0.9093	0.9321
180	3		0.7419	0.7185	0.6977	0.8014	0.5984	0.6945	0.6848	1.1381	1.2104	1.1584	0.8862	0.9087	0.9319
181	3.01667		0.7396	0.7162	0.6952	0.7994	0.5954	0.6917	0.6819	1.1377	1.2099	1.1581	0.8857	0.9081	0.9316
182	3.03333		0.7373	0.7139	0.6927	0.7973	0.5925	0.6889	0.679	1.1373	1.2093	1.1579	0.8851	0.9075	0.9313
183	3.05		0.735	0.7115	0.6902	0.7953	0.5895	0.6861	0.6762	1.1368	1.2087	1.1576	0.8844	0.9069	0.931
184	3.06667		0.7327	0.7092	0.6878	0.7933	0.5865	0.6833	0.6733	1.1364	1.2081	1.1574	0.8836	0.9063	0.9307
185	3.08333		0.7303	0.7068	0.6855	0.7912	0.5835	0.6805	0.6704	1.1359	1.2076	1.1571	0.8828	0.9059	0.9304
186	3.1		0.728	0.7045	0.6832	0.7892	0.5806	0.6776	0.6676	1.1355	1.207	1.1568	0.8821	0.9056	0.9301
187	3.11667		0.7256	0.7021	0.6809	0.7869	0.5776	0.6748	0.6647	1.1351	1.2064	1.1566	0.8813	0.9052	0.9296
188	3.13333		0.7233	0.6997	0.6786	0.7847	0.5746	0.672	0.6619	1.1346	1.2058	1.1563	0.8806	0.9049	0.929
189	3.15		0.7209	0.6973	0.6763	0.7824	0.5716	0.6692	0.659	1.1342	1.2053	1.1561	0.8798	0.9045	0.9284
190	3.16667		0.7185	0.6949	0.674	0.7802	0.5686	0.6664	0.6561	1.1339	1.2047	1.1558	0.8791	0.9042	0.9278
191	3.18333		0.7162	0.6925	0.6717	0.7779	0.5656	0.6636	0.6533	1.1335	1.2041	1.1556	0.8783	0.9038	0.9272
192	3.2		0.7138	0.6901	0.6694	0.7756	0.5626	0.6607	0.6504	1.1331	1.2037	1.1553	0.878	0.9035	0.9266
193	3.21667		0.7115	0.6878	0.6671	0.7734	0.5596	0.6578	0.6475	1.1328	1.2034	1.155	0.8776	0.9031	0.926
194	3.23333		0.7091	0.6854	0.6648	0.7711	0.5566	0.6549	0.6447	1.1324	1.203	1.1548	0.8773	0.9025	0.9254
195	3.25		0.7067	0.683	0.6625	0.7689	0.5536	0.652	0.6418	1.1321	1.2026	1.1545	0.877	0.9015	0.9248
196	3.26667		0.7044	0.6806	0.6602	0.7666	0.5506	0.6492	0.6389	1.1317	1.2022	1.1543	0.8766	0.9005	0.9242
197	3.28333		0.702	0.6782	0.6579	0.7643	0.5476	0.6463	0.636	1.1313	1.2019	1.1541	0.8763	0.8995	0.9238
198	3.3		0.6997	0.6758	0.6556	0.7621	0.5446	0.6434	0.6331	1.131	1.2015	1.1538	0.876	0.8985	0.9234
199	3.31667		0.6973	0.6734	0.6533	0.7598	0.5416	0.6405	0.6302	1.1306	1.2011	1.1536	0.8756	0.8975	0.9231
200	3.33333		0.6949	0.671	0.651	0.7576	0.5386	0.6376	0.6273	1.1303	1.2007	1.1533	0.8753	0.8965	0.9227
